# Supplementary material for: Heckman imputation models for binary or continuous MNAR outcomes and MAR predictors
Source: BMC Med Res Methodol. 2018 Aug 31;18:90. doi: 10.1186/s12874-018-0547-1 (PMC6119269; doi:10.1186/s12874-018-0547-1)
Supplement: Supplementary file 4 — R code to impute binary outcome. (R 1 kb) [file 12874_2018_547_MOESM4_ESM.r]

require(GJRM)
require(pbivnorm)
mice.impute.heckprob <- function(y, ry, x, ...) {
  y<-as.numeric(as.character(y))
  
  # 1. Estimate the Heckman's model parameters
  res <- SemiParBIV(list(ry ~ X1 + X2 + X3, 
                         y ~ X1 + X2),data=cbind(ry,y,x),
                    Model="BSS")
  
  # 2. Draw q.star
  q.star<-rmvnorm(1, res$coef, res$Vb, method = "chol")
  
  # 3. Draw Y.star in Bernoulli distribution with p.star
  # 3.a. Calculate linear predictors for selection equation
  var_sel<-res$X1[!ry,]
  c1<-dim(var_sel)[2]
  betaxstar_sel<-apply(var_sel,MARGIN=1,FUN=
                         function(var_sel){sum(q.star[1:c1]*var_sel)})
  # 3.b. Calculate linear predictors for outcome equation
  var_out<-cbind(1,x[!ry,names(as.data.frame(res$X2))[2:dim(res$X2)[2]]])
  c2<-dim(var_out)[2]
  betaxstar_out<-apply(var_out,MARGIN=1,FUN=
                         function(var_out){sum(q.star[(c1+1):(c1+c2)]*var_out)})
  
  # 3.c. In SemiParBIV rho is transformed, recalculate it
  transtheta<-function(x){(exp(2*x)-1)/(1+exp(2*x))}
  q.star[length(q.star)]<-pmin(100,q.star[length(q.star)]) 
  # transtheta(100)==1
  q.star[length(q.star)]<-pmax(-100,q.star[length(q.star)])
  # transtheta(-100)==-1  
  rho.star<-transtheta(q.star[length(q.star)]) 
  
  p.star<-pbivnorm(betaxstar_out,-betaxstar_sel, -rho.star)/
    pnorm(-betaxstar_sel)
  
  vec<-rbinom(sum(!ry),1,p.star)
  return(vec)
  }
